# Supplementary material for: Combinatorial Therapeutic Potential of Stem Cells and Benzimidazol Derivatives for the Reduction of Liver Fibrosis
Source: Pharmaceuticals (Basel). 2023 Feb 15;16(2):306. doi: 10.3390/ph16020306 (PMC9965641; doi:10.3390/ph16020306)
Supplement: Supplementary file 1 [file pharmaceuticals-16-00306-s001.zip]

Archive with 1 entries (1 files):
- pharmaceuticals-2196343-supplementary.pdf
